# Supplementary material for: Photoinduced Transport and Activation of Polymer-Embedded Silver on Rice Husk Silica Nanoparticles for a Reusable Antimicrobial Surface
Source: Nanomaterials (Basel). 2025 Aug 11;15(16):1224. doi: 10.3390/nano15161224 (PMC12388695; doi:10.3390/nano15161224)
Supplement: Supplementary file 1 [file nanomaterials-15-01224-s001.zip]

Archive with 1 entries (1 files):
- nanomaterials-3781230-supplementary.pdf
